# Supplementary material for: Association of Gut Microbiota with Atherogenic Dyslipidemia, and Its Impact on Serum Lipid Levels after Bariatric Surgery
Source: Nutrients. 2022 Aug 28;14(17):3545. doi: 10.3390/nu14173545 (PMC9460232; doi:10.3390/nu14173545)
Supplement: Supplementary file 1 [file nutrients-14-03545-s001.zip]

Archive with 1 entries (1 files):
- nutrients-1858743-supplementary.pdf
